# Supplementary material for: Drug-Metabolizing Enzymes in Human Keratinocytes and In Vitro Detection of Cytochrome P450-Mediated Phenolic Lamotrigine Metabolite
Source: Chem Res Toxicol. 2026 Mar 30;39(4):636–45. doi: 10.1021/acs.chemrestox.5c00500 (PMC13100949; doi:10.1021/acs.chemrestox.5c00500)
Supplement: Supplementary file 2 [file tx5c00500_si_002.xlsx]

## Sheet: DESeq_LTG_2h
	baseMean	log2FoldChange	lfcSE	stat	pvalue	padj	symbol	GeneName	entrez
ENSG00000197632	1990.54	-1.33209	0.153616	-8.67157	5.77003e-07	0.00486327	SERPINB2	serpin family B member 2	5055
ENSG00000115009	337.083	-2.7647	0.31721	-8.71569	3.1769e-12	5.3553e-08	CCL20	C-C motif chemokine ligand 20	6364

## Sheet: DESeq_LTG_6h
	baseMean	log2FoldChange	lfcSE	stat	pvalue	padj	symbol	GeneName	entrez
	-	-	-	-	-	-	-	-	-

## Sheet: DESeq_Oxide_2h
	baseMean	log2FoldChange	lfcSE	stat	pvalue	padj	symbol	GeneName	entrez
ENSG00000182774	1621.49	-1.96135	0.218709	-8.96783	1.55645e-10	1.29964e-06	RPS17	ribosomal protein S17	6218
ENSG00000225405	599.146	-1.92948	0.265634	-7.2637	2.08073e-07	0.00115827	RPS15AP17	ribosomal protein S15a pseudogene 17	391656
ENSG00000104522	252.15	-5.08752	0.421977	-12.0564	7.02615e-27	1.17337e-22	GFUS	GDP-L-fucose synthase	7264

## Sheet: DESeq_Oxide_6h
	baseMean	log2FoldChange	lfcSE	stat	pvalue	padj	symbol	GeneName	entrez
ENSG00000128965	702.39	1.90311	0.235195	8.09163	1.04532e-08	0.000169174	CHAC1	ChaC glutathione specific gamma-glutamylcyclotransferase 1	79094
ENSG00000174775	90.4504	-3.79226	0.67675	-5.60363	1.07283e-06	0.00578754	HRAS	HRas proto-oncogene, GTPase	3265
ENSG00000229994	56.7372	-4.90543	0.906595	-5.41083	9.42338e-07	0.00578754	RPL5P4	ribosomal protein L5 pseudogene 4	643343

## Sheet: DESeq_IFNg_2h
	baseMean	log2FoldChange	lfcSE	stat	pvalue	padj	symbol	GeneName	entrez
ENSG00000125347	5274.7	6.60704	0.792476	8.33722	1.49182e-14	4.98529e-11	IRF1	interferon regulatory factor 1	3659
ENSG00000185650	3692.05	-1.09054	0.124785	-8.73935	2.5468e-05	0.0121582	ZFP36L1	ZFP36 ring finger protein like 1	677
ENSG00000177606	1864.65	1.16548	0.157938	7.37935	0.000118755	0.0481028	JUN	Jun proto-oncogene, AP-1 transcription factor subunit	3725
ENSG00000141574	1731.91	1.74652	0.175278	9.96429	1.71601e-11	2.86725e-08	SECTM1	secreted and transmembrane 1	6398
ENSG00000140105	1539.12	1.73868	0.183677	9.46595	1.68183e-10	2.24811e-07	WARS1	tryptophanyl-tRNA synthetase 1	7453
ENSG00000186480	1066.53	1.34675	0.189692	7.09968	2.9631e-05	0.0136578	INSIG1	insulin induced gene 1	3638
ENSG00000115415	751.783	2.30577	0.257771	8.94502	1.23144e-11	2.35153e-08	STAT1	signal transducer and activator of transcription 1	6772
ENSG00000117228	643.728	3.31941	0.247832	13.3938	1.31974e-28	8.82051e-25	GBP1	guanylate binding protein 1	2633
ENSG00000086544	633.635	1.78724	0.252686	7.07294	9.78478e-07	0.000817457	ITPKC	inositol-trisphosphate 3-kinase C	80271
ENSG00000184557	629.117	3.96127	0.264479	14.9776	1.27341e-37	1.70216e-33	SOCS3	suppressor of cytokine signaling 3	9021
ENSG00000105939	608.801	1.89652	0.320794	5.91195	2.17221e-05	0.0111677	ZC3HAV1	zinc finger CCCH-type containing, antiviral 1	56829
ENSG00000183298	597.885	-1.94646	0.372661	-5.22314	0.00012942	0.0494275	RPSAP19	ribosomal protein SA pseudogene 19	730029
ENSG00000221963	557.585	2.16874	0.299327	7.24538	6.08266e-08	6.77558e-05	APOL6	apolipoprotein L6	80830
ENSG00000184731	526.191	1.81493	0.277708	6.53539	4.73652e-06	0.00301491	FAM110C	family with sequence similarity 110 member C	642273
ENSG00000164951	395.947	1.75623	0.315075	5.57401	0.000100679	0.0434123	PDP1	pyruvate dehydrogenase phosphatase catalytic subunit 1	54704
ENSG00000198736	388.365	2.11621	0.309529	6.83689	3.76992e-07	0.000387634	MSRB1	methionine sulfoxide reductase B1	51734
ENSG00000138755	226.15	11.1503	1.2455	8.95252	1.09916e-17	4.8975e-14	CXCL9	C-X-C motif chemokine ligand 9	4283
ENSG00000090339	211.901	9.47448	1.93477	4.89695	2.26804e-06	0.00178334	ICAM1	intercellular adhesion molecule 1	3383
ENSG00000140511	149.86	4.54335	0.574426	7.90938	2.77065e-12	6.17254e-09	HAPLN3	hyaluronan and proteoglycan link protein 3	145864
ENSG00000108691	134.979	6.80375	0.888909	7.65404	1.31757e-12	3.52239e-09	CCL2	C-C motif chemokine ligand 2	6347
ENSG00000151617	117.755	3.15744	0.570586	5.53367	3.26578e-06	0.00218269	EDNRA	endothelin receptor type A	1909
ENSG00000135604	109.919	6.68729	1.65339	4.04459	0.000117241	0.0481028	STX11	syntaxin 11	8676
ENSG00000179583	89.6679	4.30018	0.844911	5.08951	5.48825e-06	0.00318963	CIITA	class II major histocompatibility complex transactivator	4261
ENSG00000169245	66.6853	9.09752	1.39388	6.52677	5.09223e-10	6.18798e-07	CXCL10	C-X-C motif chemokine ligand 10	3627
ENSG00000010030	66.3698	9.372	1.38587	6.76254	1.14908e-10	1.70663e-07	ETV7	ETS variant transcription factor 7	51513
ENSG00000006210	63.4248	4.17254	0.881318	4.73443	2.34744e-05	0.0116216	CX3CL1	C-X3-C motif chemokine ligand 1	6376
ENSG00000168062	44.0603	6.09714	1.32785	4.59175	1.67804e-05	0.00897213	BATF2	basic leucine zipper ATF-like transcription factor 2	116071
ENSG00000149043	37.014	8.05638	1.54688	5.20814	6.94396e-07	0.000663	SYT8	synaptotagmin 8	90019
ENSG00000121207	30.859	-5.77433	1.36551	-4.22871	7.3865e-05	0.0329118	LRAT	lecithin retinol acyltransferase	9227
ENSG00000224420	29.5507	8.22797	1.60346	5.13139	9.56427e-07	0.000817457	ADM5	adrenomedullin 5 (putative)	199800
ENSG00000169248	27.3069	8.05643	1.63399	4.93053	2.47124e-06	0.00183517	CXCL11	C-X-C motif chemokine ligand 11	6373
ENSG00000198535	26.5982	8.06619	1.6436	4.90764	2.73119e-06	0.00192146	C2CD4A	C2 calcium dependent domain containing 4A	145741
ENSG00000123700	26.4046	7.85093	1.64857	4.76226	5.38588e-06	0.00318963	KCNJ2	potassium inwardly rectifying channel subfamily J member 2	3759
ENSG00000110876	23.0494	7.80254	1.70441	4.57787	1.18762e-05	0.00661453	SELPLG	selectin P ligand	6404
ENSG00000008516	17.9172	7.31526	1.83098	3.99526	0.000126559	0.0494275	MMP25	matrix metallopeptidase 25	64386

## Sheet: DESeq_IFNg_6h
	baseMean	log2FoldChange	lfcSE	stat	pvalue	padj	symbol	GeneName	entrez
ENSG00000140105	8382.82	4.33205	0.117065	37.0055	4.18854e-225	2.55543e-221	WARS1	tryptophanyl-tRNA synthetase 1	7453
ENSG00000104419	7596.88	0.909521	0.100301	9.06794	0.000607186	0.0398327	NDRG1	N-myc downstream regulated 1	10397
ENSG00000117394	6222.05	-1.31081	0.111953	-11.7085	4.49157e-11	1.27456e-08	SLC2A1	solute carrier family 2 member 1	6513
ENSG00000117228	5198.28	6.0032	0.152484	39.3693	7.65923e-277	9.34579e-273	GBP1	guanylate binding protein 1	2633
ENSG00000125347	5024.02	5.45519	0.160631	33.9609	3.21398e-202	1.30723e-198	IRF1	interferon regulatory factor 1	3659
ENSG00000141574	4410.01	3.60326	0.155618	23.1544	4.23352e-84	1.03315e-80	SECTM1	secreted and transmembrane 1	6398
ENSG00000196611	3549.85	1.1088	0.154852	7.16036	0.000359064	0.0263934	MMP1	matrix metallopeptidase 1	4312
ENSG00000197632	2966.29	2.31959	0.13576	17.086	1.10368e-37	9.61937e-35	SERPINB2	serpin family B member 2	5055
ENSG00000120694	2339.72	1.07291	0.146788	7.30925	0.000443824	0.0312179	HSPH1	heat shock protein family H (Hsp110) member 1	10808
ENSG00000185650	1982.07	-1.45516	0.170879	-8.51574	1.76901e-07	2.98897e-05	ZFP36L1	ZFP36 ring finger protein like 1	677
ENSG00000163565	1919.45	1.86421	0.172216	10.8248	5.51659e-14	1.97981e-11	IFI16	interferon gamma inducible protein 16	3428
ENSG00000138755	1908.45	14.1519	1.67489	8.44942	2.75155e-16	1.19909e-13	CXCL9	C-X-C motif chemokine ligand 9	4283
ENSG00000138061	1781.07	1.71137	0.161484	10.5977	1.5284e-12	4.90777e-10	CYP1B1	cytochrome P450 family 1 subfamily B member 1	1545
ENSG00000221963	1764.6	4.02123	0.222429	18.0787	3.8507e-54	5.87327e-51	APOL6	apolipoprotein L6	80830
ENSG00000115415	1657.3	3.42694	0.167417	20.4694	6.26997e-65	1.09295e-61	STAT1	signal transducer and activator of transcription 1	6772
ENSG00000119917	1639.49	5.86946	0.24829	23.6395	8.08878e-101	2.46748e-97	IFIT3	interferon induced protein with tetratricopeptide repeats 3	3437
ENSG00000103044	1622.92	1.20986	0.172703	7.00547	0.000148362	0.0129308	HAS3	hyaluronan synthase 3	3038
ENSG00000135821	1604.55	1.58023	0.202515	7.80304	4.45347e-07	6.96683e-05	GLUL	glutamate-ammonia ligase	2752
ENSG00000204103	1547.63	1.25508	0.191482	6.55455	0.000233124	0.0190911	MAFB	MAF bZIP transcription factor B	9935
ENSG00000067082	1452.05	1.18347	0.177136	6.68112	0.000364317	0.0266191	KLF6	KLF transcription factor 6	1316
ENSG00000151689	1421.69	3.38271	0.188085	17.985	2.40633e-50	3.26245e-47	INPP1	inositol polyphosphate-1-phosphatase	3628
ENSG00000169248	1367.79	13.7073	1.1935	11.4849	2.02492e-28	1.45342e-25	CXCL11	C-X-C motif chemokine ligand 11	6373
ENSG00000175906	1339.97	1.30937	0.184507	7.09658	4.31914e-05	0.00439184	ARL4D	ADP ribosylation factor like GTPase 4D	379
ENSG00000086061	1320.49	1.16255	0.178679	6.50635	0.000613948	0.0400609	DNAJA1	DnaJ heat shock protein family (Hsp40) member A1	3301
ENSG00000175592	1301.25	1.17249	0.185994	6.30391	0.000792507	0.0488392	FOSL1	FOS like 1, AP-1 transcription factor subunit	8061
ENSG00000153048	1286.52	1.42448	0.186916	7.62097	3.54092e-06	0.00048007	CARHSP1	calcium regulated heat stable protein 1	23589
ENSG00000149968	1279.21	2.16519	0.220154	9.83489	3.54569e-13	1.23613e-10	MMP3	matrix metallopeptidase 3	4314
ENSG00000161217	1253.33	1.38216	0.193243	7.15243	1.85241e-05	0.00215268	PCYT1A	phosphate cytidylyltransferase 1A, choline	5130
ENSG00000163840	1235.5	3.14286	0.258104	12.1767	1.88e-23	1.27443e-20	DTX3L	deltex E3 ubiquitin ligase 3L	151636
ENSG00000087494	1235.27	-2.16358	0.194003	-11.1523	2.02748e-16	9.16272e-14	PTHLH	parathyroid hormone like hormone	5744
ENSG00000168214	1150.46	1.36939	0.201787	6.78631	5.07015e-05	0.00498919	RBPJ	recombination signal binding protein for immunoglobulin kappa J region	3516
ENSG00000169245	1147	13.3437	1.69529	7.87105	2.62699e-14	9.71351e-12	CXCL10	C-X-C motif chemokine ligand 10	3627
ENSG00000114993	1146.39	1.80956	0.219239	8.25381	1.16521e-08	2.49438e-06	RTKN	rhotekin	6242
ENSG00000112096	1130.26	1.66337	0.191706	8.67667	9.26851e-09	2.01954e-06	NA	NA	NA
ENSG00000124201	1124.21	1.90047	0.20312	9.35637	4.69982e-11	1.30335e-08	ZNFX1	zinc finger NFX1-type containing 1	57169
ENSG00000198736	1062.76	3.87313	0.225084	17.2075	1.24024e-48	1.51334e-45	MSRB1	methionine sulfoxide reductase B1	51734
ENSG00000135899	1061.19	3.99671	0.242547	16.4781	3.06385e-45	3.39864e-42	SP110	SP110 nuclear body protein	3431
ENSG00000151012	1010.64	-1.77119	0.200453	-8.83592	1.63407e-09	3.9096e-07	SLC7A11	solute carrier family 7 member 11	23657
ENSG00000179583	999.471	6.43026	0.320039	20.0921	7.97844e-75	1.62255e-71	CIITA	class II major histocompatibility complex transactivator	4261
ENSG00000030110	912.561	1.85211	0.211977	8.73732	1.13236e-09	2.7634e-07	BAK1	BCL2 antagonist/killer 1	578
ENSG00000106829	910.446	1.30865	0.211853	6.17719	0.000317939	0.0242468	TLE4	TLE family member 4, transcriptional corepressor	7091
ENSG00000021355	896.482	1.96191	0.228182	8.598	7.98449e-10	1.9883e-07	SERPINB1	serpin family B member 1	1992
ENSG00000222041	893.105	1.53139	0.218075	7.0223	7.13278e-06	0.000907154	CYTOR	cytoskeleton regulator RNA	112597
ENSG00000196776	859.133	1.49873	0.212839	7.04163	8.81065e-06	0.00109702	CD47	CD47 molecule	961
ENSG00000100592	858.992	-1.36804	0.230346	-5.93907	0.000337652	0.0252763	DAAM1	dishevelled associated activator of morphogenesis 1	23002
ENSG00000249992	837.612	1.89548	0.239903	7.90102	2.3468e-08	4.85351e-06	TMEM158	transmembrane protein 158	25907
ENSG00000060491	820.823	2.79823	0.267676	10.4538	6.79233e-17	3.45333e-14	OGFR	opioid growth factor receptor	11054
ENSG00000140464	819.638	2.43264	0.228738	10.6351	3.3041e-16	1.39023e-13	PML	PML nuclear body scaffold	5371
ENSG00000120738	785.244	1.47846	0.225394	6.55944	3.68536e-05	0.00381091	EGR1	early growth response 1	1958
ENSG00000067066	755.683	2.17299	0.269517	8.06253	1.90801e-09	4.47722e-07	SP100	SP100 nuclear antigen	6672
ENSG00000173193	752.625	4.15489	0.266795	15.5734	3.92233e-41	3.68156e-38	PARP14	poly(ADP-ribose) polymerase family member 14	54625
ENSG00000124226	712.711	1.36451	0.237018	5.75701	0.000503011	0.0346765	RNF114	ring finger protein 114	55905
ENSG00000105939	708.485	1.89303	0.245789	7.70186	5.13814e-08	9.84039e-06	ZC3HAV1	zinc finger CCCH-type containing, antiviral 1	56829
ENSG00000130589	686.431	2.77375	0.254277	10.9084	3.72598e-18	2.06657e-15	HELZ2	helicase with zinc finger 2	85441
ENSG00000166833	657.762	-1.91902	0.248696	-7.71631	4.06896e-08	8.00798e-06	NAV2	neuron navigator 2	89797
ENSG00000169871	609.639	1.73065	0.286266	6.0456	3.13985e-05	0.00336074	TRIM56	tripartite motif containing 56	81844
ENSG00000156587	595.716	2.90414	0.264435	10.9824	8.92097e-19	5.18351e-16	UBE2L6	ubiquitin conjugating enzyme E2 L6	9246
ENSG00000138496	593.181	4.9564	0.357721	13.8555	1.21351e-34	9.87147e-32	PARP9	poly(ADP-ribose) polymerase family member 9	83666
ENSG00000019582	583.122	3.48889	0.327146	10.6646	3.45163e-19	2.10584e-16	CD74	CD74 molecule	972
ENSG00000162493	580.76	1.99572	0.32508	6.13916	7.13709e-06	0.000907154	PDPN	podoplanin	10630
ENSG00000100342	574.75	4.8061	0.371211	12.9471	2.91064e-30	2.21973e-27	APOL1	apolipoprotein L1	8542
ENSG00000164951	549.69	1.78538	0.294128	6.07006	2.24084e-05	0.0024857	PDP1	pyruvate dehydrogenase phosphatase catalytic subunit 1	54704
ENSG00000111331	517.111	2.37007	0.295786	8.01278	7.94818e-10	1.9883e-07	OAS3	2'-5'-oligoadenylate synthetase 3	4940
ENSG00000013374	496.777	1.76575	0.317305	5.56483	9.91488e-05	0.00889569	NUB1	negative regulator of ubiquitin like proteins 1	51667
ENSG00000005059	491.915	1.88098	0.32639	5.76298	3.58399e-05	0.00373777	MCUB	mitochondrial calcium uniporter dominant negative subunit beta	55013
ENSG00000136826	489.465	1.77379	0.298958	5.93324	3.49767e-05	0.00370244	KLF4	KLF transcription factor 4	9314
ENSG00000141682	465.336	1.69829	0.295082	5.7553	8.07137e-05	0.00740503	PMAIP1	phorbol-12-myristate-13-acetate-induced protein 1	5366
ENSG00000184557	464.967	3.54129	0.358285	9.88401	7.83863e-17	3.71901e-14	SOCS3	suppressor of cytokine signaling 3	9021
ENSG00000128284	462.303	10.3187	2.29389	4.49833	1.20131e-05	0.00140946	APOL3	apolipoprotein L3	80833
ENSG00000140511	461.329	6.154	0.402417	15.2926	7.42661e-44	7.55162e-41	HAPLN3	hyaluronan and proteoglycan link protein 3	145864
ENSG00000107984	452.19	-2.55209	0.354571	-7.19768	1.44641e-08	3.04295e-06	DKK1	dickkopf WNT signaling pathway inhibitor 1	22943
ENSG00000182580	451.616	-1.74369	0.342451	-5.09179	0.000357815	0.0263934	EPHB3	EPH receptor B3	2049
ENSG00000183347	451.235	2.49828	0.314597	7.94121	5.94624e-10	1.54375e-07	GBP6	guanylate binding protein family member 6	163351
ENSG00000166750	443.628	1.65329	0.29977	5.51522	0.00018282	0.0157096	SLFN5	schlafen family member 5	162394
ENSG00000123609	424.988	2.37838	0.351437	6.76758	1.67167e-07	2.91396e-05	NMI	N-myc and STAT interactor	9111
ENSG00000151617	400.165	2.5496	0.375851	6.78353	8.61111e-08	1.59201e-05	EDNRA	endothelin receptor type A	1909
ENSG00000137801	394.654	-1.68041	0.309312	-5.43273	0.000198975	0.0166294	THBS1	thrombospondin 1	7057
ENSG00000155287	391.078	1.88447	0.340199	5.53932	6.67973e-05	0.0062697	SLC25A28	solute carrier family 25 member 28	81894
ENSG00000128335	370.082	7.59858	1.09599	6.93306	7.80873e-11	2.11738e-08	APOL2	apolipoprotein L2	23780
ENSG00000149131	368.824	6.89459	1.61323	4.27377	4.77021e-05	0.0047322	SERPING1	serpin family G member 1	710
ENSG00000162654	364.509	11.6433	1.79766	6.47691	3.88945e-10	1.03172e-07	GBP4	guanylate binding protein 4	115361
ENSG00000168685	362.82	2.31942	0.333752	6.94951	1.01422e-07	1.83349e-05	IL7R	interleukin 7 receptor	3575
ENSG00000090339	356.271	11.7243	1.22974	9.53392	6.63121e-20	4.25863e-17	ICAM1	intercellular adhesion molecule 1	3383
ENSG00000010219	354.522	1.69993	0.340667	4.99002	0.000532439	0.0360934	DYRK4	dual specificity tyrosine phosphorylation regulated kinase 4	8798
ENSG00000116191	354.025	1.89093	0.342917	5.51427	6.99597e-05	0.0065164	RALGPS2	Ral GEF with PH domain and SH3 binding motif 2	55103
ENSG00000188313	342.689	2.97761	0.492354	6.04769	5.88356e-07	9.08749e-05	PLSCR1	phospholipid scramblase 1	5359
ENSG00000173821	342.164	2.08897	0.335279	6.23055	3.63317e-06	0.000487164	RNF213	ring finger protein 213	57674
ENSG00000253276	340.27	2.53518	0.36315	6.98109	3.9328e-08	7.86689e-06	CCDC71L	coiled-coil domain containing 71 like	168455
ENSG00000152778	313.416	2.54867	0.37207	6.84997	6.54128e-08	1.22795e-05	IFIT5	interferon induced protein with tetratricopeptide repeats 5	24138
ENSG00000128016	307.997	2.11326	0.463298	4.56134	0.000485745	0.0336765	ZFP36	ZFP36 ring finger protein	7538
ENSG00000184731	302.813	2.13795	0.436222	4.90106	0.00018543	0.0158225	FAM110C	family with sequence similarity 110 member C	642273
ENSG00000119986	299.54	-1.99315	0.364424	-5.46931	5.57654e-05	0.0053256	AVPI1	arginine vasopressin induced 1	60370
ENSG00000157601	295.441	6.57615	1.45352	4.5243	1.92118e-05	0.00219086	MX1	MX dynamin like GTPase 1	4599
ENSG00000101000	294.238	1.7665	0.368761	4.79036	0.000677746	0.0432977	PROCR	protein C receptor	10544
ENSG00000124766	292.827	-2.30537	0.359546	-6.41188	8.55662e-07	0.00013051	SOX4	SRY-box transcription factor 4	6659
ENSG00000162645	284.644	9.99533	2.35292	4.24806	3.51977e-05	0.00370244	GBP2	guanylate binding protein 2	2634
ENSG00000132109	283.03	4.40536	0.495731	8.8866	6.46479e-15	2.54463e-12	TRIM21	tripartite motif containing 21	6737
ENSG00000164308	280.886	2.5001	0.527181	4.7424	0.000140225	0.0123095	ERAP2	endoplasmic reticulum aminopeptidase 2	64167
ENSG00000163032	258.599	2.24933	0.404112	5.5661	1.9069e-05	0.00219086	VSNL1	visinin like 1	7447
ENSG00000165806	258.068	2.26051	0.38157	5.92423	5.63928e-06	0.000739898	CASP7	caspase 7	840
ENSG00000002549	247.422	2.44486	0.470636	5.1948	3.87821e-05	0.00397663	LAP3	leucine aminopeptidase 3	51056
ENSG00000111335	240.364	2.9115	0.42871	6.7913	2.86956e-08	5.83572e-06	OAS2	2'-5'-oligoadenylate synthetase 2	4939
ENSG00000168310	229.491	2.34834	0.456399	5.14537	5.58659e-05	0.0053256	IRF2	interferon regulatory factor 2	3660
ENSG00000133321	226.847	2.85521	0.47514	6.00919	8.85354e-07	0.000132489	PLAAT4	phospholipase A and acyltransferase 4	5920
ENSG00000006210	226.624	9.00041	1.67895	5.36073	2.746e-07	4.46755e-05	CX3CL1	C-X3-C motif chemokine ligand 1	6376
ENSG00000132530	222.338	11.0957	1.25784	8.8212	3.24155e-17	1.71971e-14	XAF1	XIAP associated factor 1	54739
ENSG00000178445	218.166	5.07064	0.625459	8.10706	3.70227e-13	1.25486e-10	GLDC	glycine decarboxylase	2731
ENSG00000170581	209.279	2.65061	0.457376	5.79524	3.14782e-06	0.000436474	STAT2	signal transducer and activator of transcription 2	6773
ENSG00000120217	209.232	4.04153	0.514043	7.86224	8.82772e-12	2.56466e-09	CD274	CD274 molecule	29126
ENSG00000176641	209.136	2.67535	0.484741	5.51912	8.07841e-06	0.00101621	RNF152	ring finger protein 152	220441
ENSG00000185947	200.507	2.07882	0.445451	4.66677	0.000398997	0.0288081	ZNF267	zinc finger protein 267	10308
ENSG00000100147	199.102	2.37845	0.442472	5.37536	2.52566e-05	0.00275161	CCDC134	coiled-coil domain containing 134	79879
ENSG00000010030	197.322	9.10723	1.99928	4.55526	1.07246e-05	0.00129566	ETV7	ETS variant transcription factor 7	51513
ENSG00000105202	196.905	5.35307	1.36556	3.92006	0.000246865	0.0196879	FBL	fibrillarin	2091
ENSG00000108691	190.178	7.03074	0.848836	8.2828	1.5554e-14	5.93094e-12	CCL2	C-C motif chemokine ligand 2	6347
ENSG00000197536	182.194	4.42048	0.676817	6.53127	7.26896e-09	1.61265e-06	NA	NA	NA
ENSG00000133106	176.689	6.66698	0.737216	9.04345	7.92446e-17	3.71901e-14	EPSTI1	epithelial stromal interaction 1	94240
ENSG00000159871	170.427	2.95389	0.711263	4.15302	0.00043371	0.0307682	LYPD5	LY6/PLAUR domain containing 5	284348
ENSG00000068079	168.251	2.66451	0.532242	5.00619	4.6712e-05	0.00471057	IFI35	interferon induced protein 35	3430
ENSG00000159231	166.553	3.8801	0.711088	5.45657	1.79452e-06	0.000257608	CBR3	carbonyl reductase 3	874
ENSG00000096968	164.935	3.52668	0.576119	6.12145	1.64494e-07	2.90892e-05	JAK2	Janus kinase 2	3717
ENSG00000016082	163.287	-2.27909	0.521383	-4.37125	0.000578605	0.038792	ISL1	ISL LIM homeobox 1	3670
ENSG00000114251	157.815	-2.49855	0.511808	-4.8818	9.2453e-05	0.00835638	WNT5A	Wnt family member 5A	7474
ENSG00000168062	154.911	10.5451	1.29061	8.17063	5.94186e-15	2.41675e-12	BATF2	basic leucine zipper ATF-like transcription factor 2	116071
ENSG00000134470	142.849	3.55453	0.596994	5.95404	3.27706e-07	5.19307e-05	IL15RA	interleukin 15 receptor subunit alpha	3601
ENSG00000121858	136.586	3.44557	0.561489	6.13649	1.74722e-07	2.98897e-05	TNFSF10	TNF superfamily member 10	8743
ENSG00000184110	130.065	-3.78828	0.670583	-5.64922	8.90357e-07	0.000132489	EIF3C	eukaryotic translation initiation factor 3 subunit C	8663
ENSG00000178726	128.064	-2.39868	0.548732	-4.37132	0.000474527	0.0330868	THBD	thrombomodulin	7056
ENSG00000168961	127.258	2.48214	0.536372	4.62764	0.000202369	0.016798	LGALS9	galectin 9	3965
ENSG00000137496	125.312	9.17891	1.25781	7.29754	4.17801e-12	1.30718e-09	IL18BP	interleukin 18 binding protein	10068
ENSG00000154734	119.917	-2.80234	0.647285	-4.32937	0.000306805	0.0235448	ADAMTS1	ADAM metallopeptidase with thrombospondin type 1 motif 1	9510
ENSG00000130813	116.305	2.42948	0.582993	4.16725	0.000778711	0.0487274	SHFL	shiftless antiviral inhibitor of ribosomal frameshifting	55337
ENSG00000100336	115.395	9.67745	1.33284	7.26079	4.49962e-12	1.33913e-09	APOL4	apolipoprotein L4	80832
ENSG00000132274	112.231	8.29939	2.19134	3.78735	0.000240598	0.0194423	TRIM22	tripartite motif containing 22	10346
ENSG00000154451	110.843	9.97236	1.33198	7.4869	9.10621e-13	3.00308e-10	GBP5	guanylate binding protein 5	115362
ENSG00000101347	110.767	4.37165	0.757827	5.76866	2.91604e-07	4.68178e-05	SAMHD1	SAM and HD domain containing deoxynucleoside triphosphate triphosphohydrolase 1	25939
ENSG00000185924	106.055	-3.23437	0.646434	-5.00341	2.07986e-05	0.00234986	RTN4RL1	reticulon 4 receptor like 1	146760
ENSG00000168899	104.572	2.85333	0.619507	4.60581	0.000125379	0.011086	VAMP5	vesicle associated membrane protein 5	10791
ENSG00000214357	99.5147	-3.66947	0.872411	-4.20612	0.000203989	0.0168181	NEURL1B	neuralized E3 ubiquitin protein ligase 1B	54492
ENSG00000150630	97.8428	2.83856	0.660193	4.29959	0.000320797	0.0243128	VEGFC	vascular endothelial growth factor C	7424
ENSG00000172183	97.7697	4.97541	0.862677	5.76741	1.79761e-07	2.98897e-05	ISG20	interferon stimulated exonuclease gene 20	3669
ENSG00000137628	97.7652	3.38719	0.871902	3.88483	0.000657383	0.0422178	DDX60	DExD/H-box helicase 60	55601
ENSG00000074590	96.658	-2.7828	0.678642	-4.10054	0.000601106	0.039647	NUAK1	NUAK family kinase 1	9891
ENSG00000079385	94.8776	3.01923	0.730074	4.1355	0.000428097	0.0305476	CEACAM1	CEA cell adhesion molecule 1	634
ENSG00000184371	93.6657	9.84671	1.3567	7.25782	4.35412e-12	1.32823e-09	CSF1	colony stimulating factor 1	1435
ENSG00000137033	91.4925	3.10864	0.668147	4.65264	7.9354e-05	0.00733544	IL33	interleukin 33	90865
ENSG00000174775	88.7695	-4.53421	0.776232	-5.84131	1.81268e-07	2.98897e-05	HRAS	HRas proto-oncogene, GTPase	3265
ENSG00000182326	88.1609	7.07234	1.13227	6.24617	5.04286e-09	1.1395e-06	C1S	complement C1s	716
ENSG00000185885	86.3277	2.69766	0.667067	4.04406	0.000770293	0.0484491	IFITM1	interferon induced transmembrane protein 1	8519
ENSG00000116514	85.839	4.31785	0.874552	4.93722	9.85848e-06	0.00120689	RNF19B	ring finger protein 19B	127544
ENSG00000116106	80.2812	-3.51195	0.860309	-4.08219	0.00033518	0.0252461	EPHA4	EPH receptor A4	2043
ENSG00000137502	77.4819	-3.16644	0.751117	-4.21564	0.00029461	0.0229866	RAB30	RAB30, member RAS oncogene family	27314
ENSG00000225492	76.0921	5.06699	0.982471	5.15739	2.53841e-06	0.00036016	NA	NA	NA
ENSG00000142197	68.4015	3.80635	0.937743	4.05906	0.000297449	0.0229866	DOP1B	DOP1 leucine zipper like protein B	9980
ENSG00000197119	64.5786	-3.97691	0.954406	-4.1669	0.00019062	0.0161524	SLC25A29	solute carrier family 25 member 29	123096
ENSG00000008517	61.9147	3.93789	1.03215	3.81524	0.000586031	0.0390751	IL32	interleukin 32	9235
ENSG00000127954	61.5701	5.02715	0.950605	5.28837	1.48613e-06	0.000218479	STEAP4	STEAP4 metalloreductase	79689
ENSG00000125657	58.2538	-4.1225	1.10449	-3.73249	0.000690534	0.0436575	TNFSF9	TNF superfamily member 9	8744
ENSG00000177409	57.7428	9.08469	1.45669	6.23654	2.70633e-09	6.23069e-07	SAMD9L	sterile alpha motif domain containing 9 like	219285
ENSG00000119714	51.6796	4.12876	1.02927	4.01135	0.000289993	0.022829	GPR68	G protein-coupled receptor 68	8111
ENSG00000186352	47.8235	-4.31465	1.03731	-4.15947	0.00016304	0.0141093	ANKRD37	ankyrin repeat domain 37	353322
ENSG00000241852	44.9709	-3.62441	0.948779	-3.82008	0.000683421	0.0434328	C8orf58	chromosome 8 open reading frame 58	541565
ENSG00000130303	44.4577	8.7228	1.52881	5.70562	5.16133e-08	9.84039e-06	BST2	bone marrow stromal cell antigen 2	684
ENSG00000110876	44.1369	7.08522	1.39864	5.0658	1.70038e-06	0.000247001	SELPLG	selectin P ligand	6404
ENSG00000128394	43.943	5.06473	1.37179	3.69206	0.000565205	0.0381029	APOBEC3F	apolipoprotein B mRNA editing enzyme catalytic subunit 3F	200316
ENSG00000121690	43.8212	-4.687	1.22515	-3.82566	0.000415154	0.0297983	DEPDC7	DEP domain containing 7	91614
ENSG00000108688	43.4341	8.57953	1.5381	5.578	1.02178e-07	1.83349e-05	CCL7	C-C motif chemokine ligand 7	6354
ENSG00000163131	42.1419	6.84959	1.38915	4.93077	3.29019e-06	0.000451089	CTSS	cathepsin S	1520
ENSG00000285972	40.656	-4.87115	1.22724	-3.96919	0.000243629	0.0195577	CERNA2	competing endogenous lncRNA 2 for microRNA let-7b	642934
ENSG00000143995	40.6062	-6.21791	1.38419	-4.49211	2.40039e-05	0.0026387	MEIS1	Meis homeobox 1	4211
ENSG00000198774	33.3637	-4.54842	1.20435	-3.77666	0.000509413	0.0349205	RASSF9	Ras association domain family member 9	9182
ENSG00000226986	32.859	5.80516	1.56424	3.71118	0.000445165	0.0312179	NA	NA	NA
ENSG00000224287	32.5521	5.24942	1.47006	3.57089	0.000790624	0.0488392	NA	NA	NA
ENSG00000164136	32.0341	8.09264	1.64616	4.91606	2.61695e-06	0.000367034	IL15	interleukin 15	3600
ENSG00000198892	31.162	-6.60881	1.71646	-3.85026	0.000238407	0.0193937	SHISA4	shisa family member 4	149345
ENSG00000026950	31.0222	5.7657	1.62946	3.53842	0.000786511	0.0488392	BTN3A1	butyrophilin subfamily 3 member A1	11119
ENSG00000161960	29.7948	-5.93839	1.64903	-3.60114	0.000622518	0.040404	EIF4A1	eukaryotic translation initiation factor 4A1	1973
ENSG00000135604	29.3887	8.0986	1.67952	4.82196	3.96172e-06	0.000525444	STX11	syntaxin 11	8676
ENSG00000136514	28.1995	7.10403	1.68649	4.21231	5.80125e-05	0.00548735	RTP4	receptor transporter protein 4	64108
ENSG00000285103	27.7206	7.84008	1.7076	4.59127	1.11544e-05	0.00133438	NA	NA	NA
ENSG00000065675	27.5849	8.01327	1.70733	4.69345	7.01921e-06	0.000907154	PRKCQ	protein kinase C theta	5588
ENSG00000178150	26.1104	7.93015	1.73229	4.57785	1.16114e-05	0.00137556	ZNF114	zinc finger protein 114	163071
ENSG00000164509	25.9737	7.99821	1.73375	4.61326	9.89088e-06	0.00120689	IL31RA	interleukin 31 receptor A	133396
ENSG00000133247	25.3568	-6.45751	1.73381	-3.72445	0.000377586	0.0274245	KMT5C	lysine methyltransferase 5C	84787
ENSG00000134853	24.1209	7.84893	1.76938	4.43598	2.11218e-05	0.00236448	PDGFRA	platelet derived growth factor receptor alpha	5156
ENSG00000166828	22.9808	7.56101	1.79633	4.20914	5.43694e-05	0.00529499	SCNN1G	sodium channel epithelial 1 subunit gamma	6340
ENSG00000196284	22.6099	-6.13779	1.71393	-3.58113	0.000641879	0.0414402	SUPT3H	SPT3 homolog, SAGA and STAGA complex component	8464
ENSG00000185499	22.0481	7.69427	1.81501	4.23924	4.73811e-05	0.0047322	MUC1	mucin 1, cell surface associated	4582
ENSG00000081041	22.0122	7.63798	1.81658	4.2046	5.4677e-05	0.00529499	CXCL2	C-X-C motif chemokine ligand 2	2920
ENSG00000121207	21.484	-7.96366	1.83197	-4.34705	2.96923e-05	0.00320624	LRAT	lecithin retinol acyltransferase	9227
ENSG00000113389	20.2235	-6.94562	1.81755	-3.82141	0.000250146	0.01982	NPR3	natriuretic peptide receptor 3	4883
ENSG00000163568	19.3895	7.32172	1.88801	3.87801	0.000193831	0.0163112	AIM2	absent in melanoma 2	9447
ENSG00000171604	18.6362	-7.77055	1.90987	-4.06863	9.02421e-05	0.00821742	CXXC5	CXXC finger protein 5	51523
ENSG00000171428	17.7986	-7.74631	1.93635	-4.00048	0.000116939	0.0104153	NAT1	N-acetyltransferase 1	9
ENSG00000173267	16.9562	-7.31241	1.97222	-3.70771	0.000354617	0.0263844	SNCG	synuclein gamma	6623
ENSG00000146859	16.1225	7.1278	2.00082	3.56244	0.000595534	0.039493	TMEM140	transmembrane protein 140	55281
ENSG00000228801	15.8413	7.22375	2.00808	3.59735	0.000523551	0.0356892	NA	NA	NA
ENSG00000252957	15.4322	-7.59319	2.02578	-3.74828	0.000297646	0.0229866	RNA5SP402	RNA, 5S ribosomal pseudogene 402	100873655

## Sheet: DESeq_IFNg_LTG_2h
	baseMean	log2FoldChange	lfcSE	stat	pvalue	padj	symbol	GeneName	entrez
ENSG00000109321	10481.4	-1.18036	0.127361	-9.26777	1.47305e-06	0.000960992	AREG	amphiregulin	374
ENSG00000125347	4992.27	6.43828	0.779075	8.26401	2.88684e-14	1.31832e-10	IRF1	interferon regulatory factor 1	3659
ENSG00000185650	3555.32	-1.56007	0.137643	-11.3342	6.99939e-13	1.66439e-09	ZFP36L1	ZFP36 ring finger protein like 1	677
ENSG00000244398	3520.18	-1.39565	0.132763	-10.5123	5.109e-10	8.74916e-07	RPL36AP37	ribosomal protein L36a pseudogene 37	729362
ENSG00000073756	2100.1	-1.44328	0.174493	-8.27128	4.35564e-07	0.000392333	PTGS2	prostaglandin-endoperoxide synthase 2	5743
ENSG00000168209	1903.95	-1.63509	0.175931	-9.29394	1.19531e-09	1.63672e-06	DDIT4	DNA damage inducible transcript 4	54541
ENSG00000125538	1647.42	-1.30363	0.178912	-7.28644	2.95123e-05	0.0126349	IL1B	interleukin 1 beta	3553
ENSG00000186480	1285.71	1.55109	0.221943	6.9887	6.71781e-06	0.00400148	INSIG1	insulin induced gene 1	3638
ENSG00000124882	1180.08	-1.81868	0.203043	-8.95713	6.16213e-10	9.38013e-07	EREG	epiregulin	2069
ENSG00000168906	833.2	-1.44724	0.214049	-6.76125	2.80995e-05	0.0124182	MAT2A	methionine adenosyltransferase 2A	4144
ENSG00000253833	710.235	1.54504	0.245536	6.29251	4.61552e-05	0.0185978	DSTNP3	DSTN pseudogene 3	100287016
ENSG00000115415	676.707	2.01306	0.301308	6.68109	1.07094e-06	0.000733591	STAT1	signal transducer and activator of transcription 1	6772
ENSG00000184557	674.819	4.03168	0.252149	15.9893	7.75248e-43	1.06209e-38	SOCS3	suppressor of cytokine signaling 3	9021
ENSG00000117228	433.625	2.57358	0.291823	8.81898	4.73507e-12	9.26721e-09	GBP1	guanylate binding protein 1	2633
ENSG00000198736	394.458	2.06076	0.300807	6.85076	4.64775e-07	0.000392333	MSRB1	methionine sulfoxide reductase B1	51734
ENSG00000115009	327.04	-3.52455	0.386683	-9.11482	1.45845e-14	9.9904e-11	CCL20	C-C motif chemokine ligand 20	6364
ENSG00000226141	175.889	-5.17496	0.937291	-5.52119	4.86836e-07	0.000392333	NA	NA	NA
ENSG00000090339	141.933	8.69385	1.87098	4.64668	7.67452e-06	0.00416788	ICAM1	intercellular adhesion molecule 1	3383
ENSG00000108691	133.404	6.9137	0.894081	7.73275	7.2893e-13	1.66439e-09	CCL2	C-C motif chemokine ligand 2	6347
ENSG00000138755	131.156	10.0155	1.30049	7.70129	2.06326e-13	7.06667e-10	CXCL9	C-X-C motif chemokine ligand 9	4283
ENSG00000151617	127.144	3.19165	0.603817	5.2858	7.90984e-06	0.00416788	EDNRA	endothelin receptor type A	1909
ENSG00000113916	108.437	2.78218	0.591042	4.70725	0.000100618	0.0393846	BCL6	BCL6 transcription repressor	604
ENSG00000140511	98.994	3.70595	0.729364	5.08107	9.38881e-06	0.00459381	HAPLN3	hyaluronan and proteoglycan link protein 3	145864
ENSG00000006210	94.7959	4.50717	0.82476	5.46482	9.89977e-07	0.000713826	CX3CL1	C-X3-C motif chemokine ligand 1	6376
ENSG00000162892	92.7128	-3.65992	0.631507	-5.79553	5.60342e-07	0.000426483	IL24	interleukin 24	11009
ENSG00000137331	72.3795	-4.30161	0.913983	-4.70644	2.39186e-05	0.0109228	IER3	immediate early response 3	8870
ENSG00000135604	69.4824	5.43841	1.07525	5.0578	3.19527e-06	0.00198978	STX11	syntaxin 11	8676
ENSG00000178150	68.5683	4.38756	0.921537	4.76113	1.84649e-05	0.00872306	ZNF114	zinc finger protein 114	163071
ENSG00000123358	64.5865	-6.52762	1.12601	-5.79713	6.55795e-08	6.41742e-05	NR4A1	nuclear receptor subfamily 4 group A member 1	3164
ENSG00000123700	57.7664	9.10928	1.43167	6.36268	1.31416e-09	1.63672e-06	KCNJ2	potassium inwardly rectifying channel subfamily J member 2	3759
ENSG00000010030	53.2882	8.48195	1.46534	5.78837	3.5702e-08	3.76245e-05	ETV7	ETS variant transcription factor 7	51513
ENSG00000217624	52.8669	4.06462	0.94748	4.28993	0.000120556	0.0458782	NA	NA	NA
ENSG00000169245	44.6366	8.69212	1.49743	5.80469	3.11025e-08	3.55087e-05	CXCL10	C-X-C motif chemokine ligand 10	3627
ENSG00000151014	35.6639	7.15844	1.51752	4.71718	7.56599e-06	0.00416788	NOCT	nocturnin	25819
ENSG00000184371	29.1929	5.99425	1.47664	4.05938	0.00012872	0.0476611	CSF1	colony stimulating factor 1	1435
ENSG00000198535	26.5863	7.79582	1.6803	4.63955	9.1832e-06	0.00459381	C2CD4A	C2 calcium dependent domain containing 4A	145741
ENSG00000188295	20.6666	-7.73995	1.8004	-4.29902	3.72071e-05	0.0154466	ZNF669	zinc finger protein 669	79862
ENSG00000275202	17.8992	7.42657	1.87013	3.97115	0.000136107	0.0490701	NA	NA	NA

## Sheet: DESeq_IFNg_LTG_6h
	baseMean	log2FoldChange	lfcSE	stat	pvalue	padj	symbol	GeneName	entrez
ENSG00000140105	7274.02	4.20444	0.120316	34.945	4.06509e-199	5.03624e-195	WARS1	tryptophanyl-tRNA synthetase 1	7453
ENSG00000117394	5721.1	-1.47535	0.130731	-11.2854	4.86097e-12	1.72064e-09	SLC2A1	solute carrier family 2 member 1	6513
ENSG00000125347	5068.57	5.55288	0.175617	31.6193	2.41495e-176	1.49594e-172	IRF1	interferon regulatory factor 1	3659
ENSG00000143384	3799.95	1.1264	0.147552	7.63393	0.00012164	0.0122521	MCL1	MCL1 apoptosis regulator, BCL2 family member	4170
ENSG00000141574	3684.13	3.42795	0.142322	24.0858	4.50599e-89	1.39562e-85	SECTM1	secreted and transmembrane 1	6398
ENSG00000117228	3280.37	5.40957	0.170655	31.6989	3.93668e-176	1.62572e-172	GBP1	guanylate binding protein 1	2633
ENSG00000168209	2558.26	-1.50167	0.166909	-8.99698	1.9863e-08	4.64306e-06	DDIT4	DNA damage inducible transcript 4	54541
ENSG00000138755	2265.25	14.511	1.28529	11.2901	1.17609e-27	9.10658e-25	CXCL9	C-X-C motif chemokine ligand 9	4283
ENSG00000185650	1929.32	-1.3125	0.162244	-8.08967	3.66323e-06	0.000553461	ZFP36L1	ZFP36 ring finger protein like 1	677
ENSG00000138061	1807.47	1.85169	0.161704	11.4511	2.37389e-15	1.05036e-12	CYP1B1	cytochrome P450 family 1 subfamily B member 1	1545
ENSG00000163565	1799.91	1.85528	0.165961	11.179	9.73332e-15	4.15814e-12	IFI16	interferon gamma inducible protein 16	3428
ENSG00000135821	1760.24	1.85936	0.221506	8.3942	4.3788e-09	1.12866e-06	GLUL	glutamate-ammonia ligase	2752
ENSG00000115415	1581.5	3.43794	0.178063	19.3075	4.47831e-58	7.92596e-55	STAT1	signal transducer and activator of transcription 1	6772
ENSG00000103044	1555.1	1.24016	0.183501	6.75832	0.000178263	0.0160037	HAS3	hyaluronan synthase 3	3038
ENSG00000221963	1506.83	3.86708	0.240931	16.0506	1.47181e-42	2.02603e-39	APOL6	apolipoprotein L6	80830
ENSG00000226396	1346.03	7.39841	1.737	4.2593	4.59669e-05	0.00532228	NA	NA	NA
ENSG00000175906	1300.05	1.34613	0.208726	6.44926	0.000132898	0.0129643	ARL4D	ADP ribosylation factor like GTPase 4D	379
ENSG00000151689	1241.35	3.23694	0.190926	16.9539	3.64954e-44	5.65177e-41	INPP1	inositol polyphosphate-1-phosphatase	3628
ENSG00000153048	1234.05	1.42438	0.24103	5.90955	0.000248409	0.0205169	CARHSP1	calcium regulated heat stable protein 1	23589
ENSG00000163840	1206.53	3.20295	0.243858	13.1345	3.46501e-27	2.52518e-24	DTX3L	deltex E3 ubiquitin ligase 3L	151636
ENSG00000197971	1171.39	1.34933	0.202998	6.64703	8.31992e-05	0.00895907	MBP	myelin basic protein	4155
ENSG00000119917	1120.85	5.45006	0.244992	22.2459	4.69303e-88	1.16284e-84	IFIT3	interferon induced protein with tetratricopeptide repeats 3	3437
ENSG00000087494	1117.74	-2.55536	0.237011	-10.7816	4.65184e-17	2.50572e-14	PTHLH	parathyroid hormone like hormone	5744
ENSG00000169248	1027.28	13.3071	1.4611	9.10758	1.55831e-18	9.19329e-16	CXCL11	C-X-C motif chemokine ligand 11	6373
ENSG00000179583	963.398	6.43989	0.305694	21.0665	4.58685e-82	9.47107e-79	CIITA	class II major histocompatibility complex transactivator	4261
ENSG00000151012	952.122	-1.77178	0.219399	-8.07563	3.16443e-08	7.00073e-06	SLC7A11	solute carrier family 7 member 11	23657
ENSG00000135899	939.162	3.88807	0.277407	14.0158	5.44395e-33	5.62042e-30	SP110	SP110 nuclear body protein	3431
ENSG00000114993	927.073	1.48195	0.262027	5.65569	0.000309558	0.0247427	RTKN	rhotekin	6242
ENSG00000122861	923.766	1.38952	0.217489	6.38893	0.000108166	0.0111673	PLAU	plasminogen activator, urokinase	5328
ENSG00000198736	922.467	3.73514	0.236418	15.7989	8.33882e-41	1.0331e-37	MSRB1	methionine sulfoxide reductase B1	51734
ENSG00000106829	904.993	1.42605	0.230211	6.19454	0.000129399	0.0128158	TLE4	TLE family member 4, transcriptional corepressor	7091
ENSG00000169245	878.231	12.9953	1.48651	8.74217	3.45613e-17	1.94627e-14	CXCL10	C-X-C motif chemokine ligand 10	3627
ENSG00000124102	867.298	-1.42337	0.235917	-6.03335	0.000189957	0.0169308	PI3	peptidase inhibitor 3	5266
ENSG00000124201	863.846	1.51211	0.23227	6.51014	3.28252e-05	0.0039103	ZNFX1	zinc finger NFX1-type containing 1	57169
ENSG00000030110	780.277	1.68582	0.236782	7.11974	1.66683e-06	0.000264748	BAK1	BCL2 antagonist/killer 1	578
ENSG00000124107	760.671	-1.58668	0.228233	-6.95201	5.69769e-06	0.000840342	SLPI	secretory leukocyte peptidase inhibitor	6590
ENSG00000140464	735.656	2.34055	0.245098	9.54946	3.95644e-13	1.63388e-10	PML	PML nuclear body scaffold	5371
ENSG00000105939	725.291	2.05353	0.231548	8.86869	1.1324e-10	3.50732e-08	ZC3HAV1	zinc finger CCCH-type containing, antiviral 1	56829
ENSG00000067066	702.289	2.16458	0.256243	8.44737	3.53804e-10	1.04364e-07	SP100	SP100 nuclear antigen	6672
ENSG00000146674	612.761	-1.52249	0.246956	-6.16502	7.34712e-05	0.00822089	IGFBP3	insulin like growth factor binding protein 3	3486
ENSG00000166833	606.578	-2.17401	0.276352	-7.86679	4.464e-09	1.12866e-06	NAV2	neuron navigator 2	89797
ENSG00000169871	593.898	1.78608	0.285383	6.25853	1.2845e-05	0.00172975	TRIM56	tripartite motif containing 56	81844
ENSG00000100342	572.577	4.86281	0.394802	12.3171	1.17047e-27	9.10658e-25	APOL1	apolipoprotein L1	8542
ENSG00000173193	556.345	3.77898	0.284911	13.2637	1.8115e-29	1.60305e-26	PARP14	poly(ADP-ribose) polymerase family member 14	54625
ENSG00000130589	548.905	2.49922	0.278434	8.97598	3.10059e-12	1.16404e-09	HELZ2	helicase with zinc finger 2	85441
ENSG00000163202	539.253	-1.62232	0.322733	-5.02683	0.000654087	0.0468409	LCE3D	late cornified envelope 3D	84648
ENSG00000164951	538.318	1.85911	0.314107	5.91873	2.49278e-05	0.00299836	PDP1	pyruvate dehydrogenase phosphatase catalytic subunit 1	54704
ENSG00000162654	528.781	12.2581	1.48735	8.24159	2.11206e-15	9.69121e-13	GBP4	guanylate binding protein 4	115361
ENSG00000156587	526.816	2.80745	0.274623	10.2229	2.91679e-16	1.44545e-13	UBE2L6	ubiquitin conjugating enzyme E2 L6	9246
ENSG00000011422	522.942	2.05183	0.306651	6.69108	8.61856e-07	0.000146268	PLAUR	plasminogen activator, urokinase receptor	5329
ENSG00000005059	501.684	2.05731	0.316035	6.50977	1.59098e-06	0.000255983	MCUB	mitochondrial calcium uniporter dominant negative subunit beta	55013
ENSG00000138496	480.878	4.72131	0.363003	13.0063	2.22173e-30	2.11731e-27	PARP9	poly(ADP-ribose) polymerase family member 9	83666
ENSG00000162493	475.623	1.6917	0.322878	5.23946	0.000304438	0.0244915	PDPN	podoplanin	10630
ENSG00000184557	473.922	3.66788	0.334118	10.9778	1.39257e-20	9.08028e-18	SOCS3	suppressor of cytokine signaling 3	9021
ENSG00000113583	465.398	1.70593	0.28461	5.99393	4.09985e-05	0.00479179	C5orf15	chromosome 5 open reading frame 15	56951
ENSG00000006210	461.545	10.2025	1.77388	5.75148	3.0115e-08	6.78353e-06	CX3CL1	C-X3-C motif chemokine ligand 1	6376
ENSG00000172965	450.061	1.92402	0.37951	5.06974	0.000209134	0.0185069	MIR4435-2HG	MIR4435-2 host gene	541471
ENSG00000123609	435.666	2.53393	0.326683	7.75653	1.21718e-09	3.50688e-07	NMI	N-myc and STAT interactor	9111
ENSG00000203785	434.024	-1.87135	0.308153	-6.07278	1.49404e-05	0.00194838	SPRR2E	small proline rich protein 2E	6704
ENSG00000179918	428.405	1.67347	0.33626	4.97673	0.000603962	0.0437572	SEPHS2	selenophosphate synthetase 2	22928
ENSG00000155287	426.475	2.14247	0.324648	6.59936	8.03629e-07	0.00013828	SLC25A28	solute carrier family 25 member 28	81894
ENSG00000107984	414.116	-2.88288	0.326835	-8.82059	1.02756e-12	3.97825e-10	DKK1	dickkopf WNT signaling pathway inhibitor 1	22943
ENSG00000111331	414.084	2.04623	0.299574	6.83045	5.36708e-07	9.77835e-05	OAS3	2'-5'-oligoadenylate synthetase 3	4940
ENSG00000090339	412.908	12.0638	1.22137	9.87728	2.77252e-21	1.90826e-18	ICAM1	intercellular adhesion molecule 1	3383
ENSG00000128284	397.612	10.3147	2.36511	4.36119	2.14838e-05	0.00268852	APOL3	apolipoprotein L3	80833
ENSG00000151617	379.133	2.58025	0.339434	7.60164	2.074e-09	5.70994e-07	EDNRA	endothelin receptor type A	1909
ENSG00000019582	367.885	2.83573	0.434273	6.52984	1.09312e-07	2.29536e-05	CD74	CD74 molecule	972
ENSG00000140511	357.956	5.87236	0.43375	13.5386	1.75949e-34	1.98167e-31	HAPLN3	hyaluronan and proteoglycan link protein 3	145864
ENSG00000137801	355.649	-1.97391	0.316243	-6.24173	5.6184e-06	0.000838631	THBS1	thrombospondin 1	7057
ENSG00000010219	354.718	1.79802	0.338266	5.31539	0.000167905	0.0154528	DYRK4	dual specificity tyrosine phosphorylation regulated kinase 4	8798
ENSG00000188313	344.713	3.13313	0.46164	6.78696	1.69752e-08	4.04434e-06	PLSCR1	phospholipid scramblase 1	5359
ENSG00000184731	344.431	2.44765	0.398617	6.14036	1.48574e-06	0.000242195	FAM110C	family with sequence similarity 110 member C	642273
ENSG00000128335	330.613	7.51349	1.20375	6.24176	4.32092e-09	1.12866e-06	APOL2	apolipoprotein L2	23780
ENSG00000086544	324.555	2.00459	0.403338	4.96999	0.000216103	0.0187224	ITPKC	inositol-trisphosphate 3-kinase C	80271
ENSG00000061337	322.379	2.23637	0.352537	6.34364	1.40499e-06	0.000232085	LZTS1	leucine zipper tumor suppressor 1	11178
ENSG00000168685	316.754	2.12233	0.377322	5.62472	2.30741e-05	0.00283034	IL7R	interleukin 7 receptor	3575
ENSG00000149131	314.237	6.81216	1.49465	4.55771	1.58511e-05	0.00204562	SERPING1	serpin family G member 1	710
ENSG00000173821	311.453	2.01734	0.339864	5.93573	1.25191e-05	0.00170438	RNF213	ring finger protein 213	57674
ENSG00000167767	309.944	-1.97969	0.379222	-5.22039	0.000117645	0.0119468	KRT80	keratin 80	144501
ENSG00000101000	294.376	1.88054	0.367891	5.11167	0.000214534	0.0187174	PROCR	protein C receptor	10544
ENSG00000253276	278.316	2.28017	0.387323	5.887	6.02623e-06	0.000878341	CCDC71L	coiled-coil domain containing 71 like	168455
ENSG00000151468	268.17	1.80697	0.362891	4.97938	0.000379504	0.0295703	CCDC3	coiled-coil domain containing 3	83643
ENSG00000245848	261.587	-1.91614	0.371282	-5.16086	0.000168385	0.0154528	CEBPA	CCAAT enhancer binding protein alpha	1050
ENSG00000059804	260.128	1.9827	0.398825	4.97137	0.000228683	0.0194154	SLC2A3	solute carrier family 2 member 3	6515
ENSG00000163032	253.44	2.32523	0.405615	5.73262	8.9191e-06	0.00125567	VSNL1	visinin like 1	7447
ENSG00000164308	250.475	2.4042	0.545393	4.40819	0.000425652	0.032754	ERAP2	endoplasmic reticulum aminopeptidase 2	64167
ENSG00000185404	244.134	2.64922	0.421187	6.2899	4.76832e-07	8.81712e-05	SP140L	SP140 nuclear body protein like	93349
ENSG00000139112	241.593	2.27272	0.452828	5.01894	9.68639e-05	0.0101699	GABARAPL1	GABA type A receptor associated protein like 1	23710
ENSG00000157601	241.355	6.37036	1.42017	4.48562	2.3621e-05	0.00286902	MX1	MX dynamin like GTPase 1	4599
ENSG00000108691	237.642	7.53429	0.789014	9.54899	6.39503e-19	3.9614e-16	CCL2	C-C motif chemokine ligand 2	6347
ENSG00000169252	236.85	-1.99673	0.393697	-5.07175	0.000168002	0.0154528	ADRB2	adrenoceptor beta 2	154
ENSG00000165312	234.892	-2.06173	0.406062	-5.07738	0.000138067	0.0133634	OTUD1	OTU deubiquitinase 1	220213
ENSG00000197536	233.249	4.85306	0.627245	7.73711	5.07148e-12	1.74529e-09	NA	NA	NA
ENSG00000133321	230.537	3.0546	0.487199	6.26971	1.99993e-07	3.93288e-05	PLAAT4	phospholipase A and acyltransferase 4	5920
ENSG00000152778	227.068	2.0933	0.410005	5.10555	0.000117196	0.0119468	IFIT5	interferon induced protein with tetratricopeptide repeats 5	24138
ENSG00000002549	220.181	2.3456	0.482155	4.86483	0.000130341	0.0128158	LAP3	leucine aminopeptidase 3	51056
ENSG00000096968	205.093	3.94116	0.530997	7.42218	1.30377e-10	3.9396e-08	JAK2	Janus kinase 2	3717
ENSG00000132109	204.002	3.96581	0.497667	7.9688	5.47934e-12	1.83469e-09	TRIM21	tripartite motif containing 21	6737
ENSG00000140853	191.802	5.48644	1.39546	3.93164	0.000228803	0.0194154	NLRC5	NLR family CARD domain containing 5	84166
ENSG00000111335	186.169	2.62936	0.441255	5.95883	1.80146e-06	0.000282509	OAS2	2'-5'-oligoadenylate synthetase 2	4939
ENSG00000168310	186.108	2.21239	0.428763	5.15995	7.36556e-05	0.00822089	IRF2	interferon regulatory factor 2	3660
ENSG00000100147	185.038	2.30514	0.45347	5.08333	7.43355e-05	0.0082227	CCDC134	coiled-coil domain containing 134	79879
ENSG00000135678	184.511	2.11503	0.448022	4.72081	0.000318821	0.0253197	CPM	carboxypeptidase M	1368
ENSG00000178445	184.123	4.8298	0.645568	7.48148	2.42768e-11	7.91488e-09	GLDC	glycine decarboxylase	2731
ENSG00000177169	177.727	-2.07904	0.459338	-4.52618	0.000571763	0.0424166	ULK1	unc-51 like autophagy activating kinase 1	8408
ENSG00000132530	173.054	10.8112	1.27342	8.48983	4.8581e-16	2.31489e-13	XAF1	XIAP associated factor 1	54739
ENSG00000170581	169.898	2.37204	0.457772	5.18172	4.73497e-05	0.00543162	STAT2	signal transducer and activator of transcription 2	6773
ENSG00000134470	166.805	3.88555	0.564421	6.88414	2.4924e-09	6.71268e-07	IL15RA	interleukin 15 receptor subunit alpha	3601
ENSG00000120217	164.919	3.71115	0.561345	6.61118	1.28071e-08	3.11113e-06	CD274	CD274 molecule	29126
ENSG00000010030	163.528	8.97668	1.99806	4.4927	1.42035e-05	0.001872	ETV7	ETS variant transcription factor 7	51513
ENSG00000162645	157.016	9.04984	2.24901	4.02393	9.28478e-05	0.00983156	GBP2	guanylate binding protein 2	2634
ENSG00000133106	155.541	6.63035	0.741617	8.9404	1.79598e-16	9.27101e-14	EPSTI1	epithelial stromal interaction 1	94240
ENSG00000235508	149.58	-2.9385	0.701849	-4.1868	0.000399541	0.0309369	RPS2P7	ribosomal protein S2 pseudogene 7	86781
ENSG00000159231	145.321	3.83556	0.703213	5.45433	1.89644e-06	0.000293687	CBR3	carbonyl reductase 3	874
ENSG00000163251	134.226	2.47441	0.547212	4.52184	0.000277428	0.0226122	FZD5	frizzled class receptor 5	7855
ENSG00000079385	132.127	3.67069	0.567788	6.46491	2.74609e-08	6.30023e-06	CEACAM1	CEA cell adhesion molecule 1	634
ENSG00000075399	126.769	9.09537	2.56185	3.55031	0.000525771	0.0397182	VPS9D1	VPS9 domain containing 1	9605
ENSG00000142961	123.995	2.54457	0.5447	4.6715	0.000160639	0.0151921	MOB3C	MOB kinase activator 3C	148932
ENSG00000121858	122.059	3.39176	0.642667	5.27763	6.28806e-06	0.000905846	TNFSF10	TNF superfamily member 10	8743
ENSG00000168386	118.783	-3.38999	0.645169	-5.25442	6.87946e-06	0.000979651	FILIP1L	filamin A interacting protein 1 like	11259
ENSG00000168961	118.582	2.45813	0.53773	4.5713	0.000247556	0.0205169	LGALS9	galectin 9	3965
ENSG00000114737	117.237	3.63809	0.722875	5.03281	1.20274e-05	0.00165564	CISH	cytokine inducible SH2 containing protein	1154
ENSG00000137033	116.476	3.49735	0.567516	6.16255	1.43534e-07	2.86813e-05	IL33	interleukin 33	90865
ENSG00000132274	111.085	6.88488	0.960314	7.1694	2.68674e-11	8.53489e-09	TRIM22	tripartite motif containing 22	10346
ENSG00000168062	104.555	10.0564	1.33006	7.56089	5.36117e-13	2.14257e-10	BATF2	basic leucine zipper ATF-like transcription factor 2	116071
ENSG00000101347	100.767	4.27414	0.815946	5.23826	3.07439e-06	0.000470229	SAMHD1	SAM and HD domain containing deoxynucleoside triphosphate triphosphohydrolase 1	25939
ENSG00000100336	99.9055	9.47308	2.33814	4.05154	8.04306e-05	0.00874084	APOL4	apolipoprotein L4	80832
ENSG00000137628	95.6648	3.46541	0.843703	4.10738	0.000320864	0.0253197	DDX60	DExD/H-box helicase 60	55601
ENSG00000154451	89.1391	9.83036	1.35374	7.26164	4.26765e-12	1.55506e-09	GBP5	guanylate binding protein 5	115362
ENSG00000174775	84.1401	-4.36607	0.779579	-5.60054	6.16982e-07	0.000109197	HRAS	HRas proto-oncogene, GTPase	3265
ENSG00000074590	84.0546	-4.83247	0.847048	-5.70507	2.66026e-07	5.14968e-05	NUAK1	NUAK family kinase 1	9891
ENSG00000119714	74.9756	4.80803	0.887481	5.41762	9.76027e-07	0.000163405	GPR68	G protein-coupled receptor 68	8111
ENSG00000225071	71.926	5.81919	1.04646	5.56084	2.84435e-07	5.42134e-05	NA	NA	NA
ENSG00000182326	68.8134	6.81572	1.11716	6.10095	1.22315e-08	3.03073e-06	C1S	complement C1s	716
ENSG00000116514	65.1471	4.02129	0.947164	4.24561	0.000143401	0.0136661	RNF19B	ring finger protein 19B	127544
ENSG00000141068	64.4603	3.98637	0.980648	4.06503	0.000263267	0.0216001	KSR1	kinase suppressor of ras 1	8844
ENSG00000172183	61.0186	4.59607	0.939295	4.89311	9.77779e-06	0.00136109	ISG20	interferon stimulated exonuclease gene 20	3669
ENSG00000225492	59.277	4.71561	1.06011	4.44821	4.91063e-05	0.00558145	NA	NA	NA
ENSG00000179913	58.0748	3.89287	0.88847	4.38154	9.86253e-05	0.0102678	B3GNT3	UDP-GlcNAc:betaGal beta-1, 3-N-acetylglucosaminyltransferase 3	10331
ENSG00000184371	55.1222	9.12628	1.44977	6.29498	1.92441e-09	5.41852e-07	CSF1	colony stimulating factor 1	1435
ENSG00000137496	51.6033	8.0545	1.45319	5.54265	1.38688e-07	2.81673e-05	IL18BP	interleukin 18 binding protein	10068
ENSG00000127954	49.5178	4.44317	1.05439	4.21398	0.00012745	0.0127336	STEAP4	STEAP4 metalloreductase	79689
ENSG00000128394	45.843	5.49058	1.38876	3.95359	0.000212016	0.0186288	APOBEC3F	apolipoprotein B mRNA editing enzyme catalytic subunit 3F	200316
ENSG00000163131	41.7215	6.5583	1.44007	4.55416	1.71264e-05	0.00218742	CTSS	cathepsin S	1520
ENSG00000134853	41.4128	8.65272	1.52841	5.66125	6.58755e-08	1.43181e-05	PDGFRA	platelet derived growth factor receptor alpha	5156
ENSG00000177409	38.9812	8.64181	1.5468	5.5869	9.63079e-08	2.05717e-05	SAMD9L	sterile alpha motif domain containing 9 like	219285
ENSG00000179523	38.9264	4.88747	1.32552	3.68721	0.000603712	0.0437572	EIF3J-DT	EIF3J divergent transcript	645212
ENSG00000178150	38.057	8.58692	1.55491	5.52247	1.34714e-07	2.78161e-05	ZNF114	zinc finger protein 114	163071
ENSG00000121989	35.9164	-5.36648	1.43462	-3.74071	0.000446414	0.0341397	ACVR2A	activin A receptor type 2A	92
ENSG00000130303	35.2593	8.41489	1.5823	5.31813	3.80532e-07	7.14305e-05	BST2	bone marrow stromal cell antigen 2	684
ENSG00000065675	34.5261	8.28808	1.59187	5.20649	6.64922e-07	0.000116024	PRKCQ	protein kinase C theta	5588
ENSG00000173681	34.0886	4.03531	1.07305	3.76061	0.000659562	0.0469616	BCLAF3	BCLAF1 and THRAP3 family member 3	256643
ENSG00000135604	32.8945	8.40519	1.60505	5.2367	5.62381e-07	0.000100976	STX11	syntaxin 11	8676
ENSG00000180448	32.763	5.76882	1.47862	3.9015	0.00023622	0.0199083	ARHGAP45	Rho GTPase activating protein 45	23526
ENSG00000064989	31.9462	6.1253	1.5427	3.97052	0.000171326	0.0155472	CALCRL	calcitonin receptor like receptor	10203
ENSG00000285108	30.8095	5.58625	1.52482	3.66355	0.000545143	0.0406854	NA	NA	NA
ENSG00000197021	29.512	-5.83356	1.45976	-3.99625	0.000167373	0.0154528	EOLA2	endothelium and lymphocyte associated ASCH domain 2	541578
ENSG00000237149	28.8098	-5.74573	1.60481	-3.58033	0.000690343	0.0488723	ZNF503-AS2	ZNF503 antisense RNA 2	100131213
ENSG00000251474	28.7871	5.63917	1.55945	3.61612	0.000628453	0.0452669	NA	NA	NA
ENSG00000099282	28.6958	6.1145	1.51765	4.02893	0.00013956	0.0134032	TSPAN15	tetraspanin 15	23555
ENSG00000231889	26.227	5.70232	1.59492	3.57531	0.000707496	0.0498021	TRAF3IP2-AS1	TRAF3IP2 antisense RNA 1	643749
ENSG00000164136	23.7635	7.81122	1.74178	4.48463	1.74298e-05	0.00220344	IL15	interleukin 15	3600
ENSG00000141040	23.7418	-6.42419	1.69129	-3.7984	0.000294738	0.023866	ZNF287	zinc finger protein 287	57336
ENSG00000140379	23.5973	7.90091	1.74378	4.53091	1.41861e-05	0.001872	BCL2A1	BCL2 related protein A1	597
ENSG00000163568	22.1898	7.8374	1.77312	4.42013	2.25669e-05	0.00279581	AIM2	absent in melanoma 2	9447
ENSG00000050344	22.0723	5.89913	1.62991	3.61929	0.000591034	0.0433273	NFE2L3	NFE2 like bZIP transcription factor 3	9603
ENSG00000198535	21.9401	7.6483	1.78121	4.29389	3.85241e-05	0.00454548	C2CD4A	C2 calcium dependent domain containing 4A	145741
ENSG00000159082	19.3931	-7.61814	1.84795	-4.12248	7.51576e-05	0.00824007	SYNJ1	synaptojanin 1	8867
ENSG00000113389	18.9585	-7.60872	1.85855	-4.0939	8.38851e-05	0.00895907	NPR3	natriuretic peptide receptor 3	4883
ENSG00000172243	18.9433	6.47049	1.73596	3.72732	0.000373125	0.0292572	CLEC7A	C-type lectin domain containing 7A	64581
ENSG00000085491	18.0454	6.7651	1.88838	3.58248	0.00058229	0.0429404	SLC25A24	solute carrier family 25 member 24	29957
ENSG00000160179	17.434	6.57858	1.82133	3.61197	0.000541478	0.0406568	ABCG1	ATP binding cassette subfamily G member 1	9619
ENSG00000278910	17.4245	7.43444	1.90287	3.90695	0.000171924	0.0155472	BANCR	BRAF-activated non-protein coding RNA	100885775
ENSG00000226025	16.6912	7.3954	1.92809	3.83561	0.000223499	0.0192287	NA	NA	NA
ENSG00000184979	16.3806	7.39623	1.93887	3.81471	0.00024079	0.0201564	USP18	ubiquitin specific peptidase 18	11274
ENSG00000231890	15.1275	7.20795	1.98927	3.62342	0.000479991	0.0364822	NA	NA	NA

## Sheet: DESeq_LTG_VPA_2h
	baseMean	log2FoldChange	lfcSE	stat	pvalue	padj	symbol	GeneName	entrez
	-	-	-	-	-	-	-	-	-

## Sheet: DESeq_LTG_VPA_6h
	baseMean	log2FoldChange	lfcSE	stat	pvalue	padj	symbol	GeneName	entrez
ENSG00000197632	631.183	-1.82968	0.293741	-6.22889	1.13093e-05	0.0373706	SERPINB2	serpin family B member 2	5055
ENSG00000184110	125.886	-4.78269	0.802971	-5.95624	8.58284e-08	0.000709029	EIF3C	eukaryotic translation initiation factor 3 subunit C	8663
ENSG00000213621	108.028	-4.11733	0.803458	-5.12451	5.50524e-06	0.0227394	RPSAP54	ribosomal protein SA pseudogene 54	642641
ENSG00000225071	104.428	7.23453	0.96654	7.48498	2.9987e-12	4.95445e-08	NA	NA	NA
ENSG00000162572	27.3574	-8.06001	1.6929	-4.76106	5.20284e-06	0.0227394	SCNN1D	sodium channel epithelial 1 subunit delta	6339
ENSG00000177875	25.959	7.7444	1.71434	4.51742	1.5413e-05	0.0424423	CCDC184	coiled-coil domain containing 184	387856

[truncated: 11 more sheets: FMEs_summary, FMEs_LTG_2h, FMEs_Oxide_2h, FMEs_LTG_VPA_2h, FMEs_IFNg_LTG_2h, FMEs_IFNg_2h, FMEs_LTG_6h, FMEs_Oxide_6h, FMEs_LTG_VPA_6h, FMEs_IFNg_LTG_6h, FMEs_IFNg_6h]
